# Supplementary material for: Lactobacillus rhamnosus LRa05 Alleviates Constipation via Triaxial Modulation of Gut Motility, Microbiota Dynamics, and SCFA Metabolism
Source: Foods. 2025 Jun 28;14(13):2293. doi: 10.3390/foods14132293 (PMC12248676; doi:10.3390/foods14132293)
Supplement: Supplementary file 1 [file foods-14-02293-s001.zip]

Archive with 1 entries (1 files):
- foods-3687943-supplementary.pdf
